# Supplementary material for: Comparative Transcriptome Analysis to Investigate the Immunotoxicity Mechanism Triggered by Dimethomorph on Human Jurkat T Cell Lines
Source: Foods. 2022 Nov 28;11(23):3848. doi: 10.3390/foods11233848 (PMC9738110; doi:10.3390/foods11233848)
Supplement: Supplementary file 1 [file foods-11-03848-s001.zip]

Archive with 1 entries (1 files):
- foods-1944084-supplementary.xlsx
