# Supplementary material for: Comparative Transcriptome Analysis to Investigate the Immunotoxicity Mechanism Triggered by Dimethomorph on Human Jurkat T Cell Lines
Source: Foods. 2022 Nov 28;11(23):3848. doi: 10.3390/foods11233848 (PMC9738110; doi:10.3390/foods11233848)
Supplement: Supplementary file 1 [file foods-11-03848-s001.zip › foods-1944084-supplementary.xlsx]

## Sheet: Table S1
Table S1 Primer sequences of quantitative real-time PCR for the selected genes
Genes name	Gene_id in transcriptomics	Primer sequence(5'to3')	PCR products length
CD40LG	ENSG00000102245	F: ACTGGACTGCCCATCAGCAT	81 bp
		R: AAGTGCTGACCCAATCATCTGG
SERPINB2	ENSG00000197632	F: CCCACCCAGAACCTCTTCCTCTC	138 bp
		R: GGTAACTGCATTGGCTCCCACTTC
RAG1	ENSG00000166349	F: GAAGCCAGTCCCAACTCAGC	92 bp
		R: GGATCGCTTTGCCTCTTGCT
EGR1	ENSG00000120738	F: AGCAGCAGCAGCACCTTCAAC	112 bp
		R: CCACCAGCACCTTCTCGTTGTTC

## Sheet: Table S2
Table S2 List of significantly differential expressed genes (DEGs) between L4 and Ctr
Gene_id	Gene name	Gene description	FC(L4/Ctr)	Pvalue	Padjust	Regulate	Ctr_1	Ctr_2	Ctr_3	L4_1	L4_2	L4_3
ENSG00000197632	SERPINB2	serpin family B member 2 [Source:HGNC Symbol;Acc:HGNC:8584]	2.195	9.19e-26	5.43e-22	up	6.72	6.56	6.7	15.04	15.11	14.26
ENSG00000166349	RAG1	recombination activating 1 [Source:HGNC Symbol;Acc:HGNC:9831]	1.366	1.86e-23	7.34e-20	up	25.86	24.43	24.95	32.94	35.04	35.1
ENSG00000064886	CHI3L2	chitinase 3 like 2 [Source:HGNC Symbol;Acc:HGNC:1933]	1.359	6.98e-21	2.06e-17	up	112.11	103.25	106.9	146.79	149.15	149.75
ENSG00000218358	RAET1K	retinoic acid early transcript 1K pseudogene [Source:HGNC Symbol;Acc:HGNC:16797]	1.47	4.91e-18	9.68e-15	up	9.74	10.66	9.27	13.63	13.72	14.29
ENSG00000196460	RFX8	RFX family member 8, lacking RFX DNA binding domain [Source:HGNC Symbol;Acc:HGNC:37253]	1.425	7.82e-18	1.32e-14	up	15.11	13.86	14.01	20.58	20.75	19.68
ENSG00000151474	FRMD4A	FERM domain containing 4A [Source:HGNC Symbol;Acc:HGNC:25491]	1.415	4.63e-15	4.56e-12	up	18.39	19.62	20.69	29.26	27.56	27.28
ENSG00000142102	PGGHG	protein-glucosylgalactosylhydroxylysine glucosidase [Source:HGNC Symbol;Acc:HGNC:26210]	1.348	8.1e-14	6.39e-11	up	33.28	35.96	33.94	50.6	44.46	45.15
ENSG00000074181	NOTCH3	notch receptor 3 [Source:HGNC Symbol;Acc:HGNC:7883]	1.414	1.53e-13	1.13e-10	up	9.86	9.44	9.91	14.78	15.08	12.55
ENSG00000161996	WDR90	WD repeat domain 90 [Source:HGNC Symbol;Acc:HGNC:26960]	1.4	2.5e-13	1.55e-10	up	56.98	68.4	59.44	98.97	89.77	82.75
ENSG00000127586	CHTF18	chromosome transmission fidelity factor 18 [Source:HGNC Symbol;Acc:HGNC:18435]	1.346	7.11e-13	4.2e-10	up	67.74	68.47	61.39	89.84	79.7	80.04
ENSG00000070159	PTPN3	protein tyrosine phosphatase non-receptor type 3 [Source:HGNC Symbol;Acc:HGNC:9655]	1.604	8.9e-13	4.78e-10	up	3.37	3.67	3.92	5.65	5.52	6.91
ENSG00000100968	NFATC4	nuclear factor of activated T cells 4 [Source:HGNC Symbol;Acc:HGNC:7778]	1.637	1.18e-12	6.06e-10	up	7.49	7.98	7.55	13.03	9.01	10.13
ENSG00000214826	DDX12P	DEAD/H-box helicase 12, pseudogene [Source:HGNC Symbol;Acc:HGNC:2737]	1.368	1.02e-10	4.02e-08	up	10.04	11.31	10.04	15.28	14.12	13.6
ENSG00000175097	RAG2	recombination activating 2 [Source:HGNC Symbol;Acc:HGNC:9832]	1.358	1.59e-10	5.7e-08	up	23.24	20.27	22.72	31.57	29.96	31.98
ENSG00000258366	RTEL1	regulator of telomere elongation helicase 1 [Source:HGNC Symbol;Acc:HGNC:15888]	1.326	4.36e-10	1.39e-07	up	18.58	16.23	18.91	26.92	27.16	21.92
ENSG00000160949	TONSL	tonsoku like, DNA repair protein [Source:HGNC Symbol;Acc:HGNC:7801]	1.31	4.5e-10	1.4e-07	up	23.66	26	24.59	35.98	30.98	30.55
ENSG00000107447	DNTT	DNA nucleotidylexotransferase [Source:HGNC Symbol;Acc:HGNC:2983]	1.485	5.84e-10	1.72e-07	up	11.94	11.91	11.46	17.04	17.41	18.35
ENSG00000204410	MSH5	mutS homolog 5 [Source:HGNC Symbol;Acc:HGNC:7328]	1.472	1.6e-09	4.5e-07	up	29.53	42.77	27.02	51.45	48.85	48.75
ENSG00000111788	AC009533.1	DEAD/H (Asp-Glu-Ala-Asp/His) box polypeptide like pseudogene	1.342	2.55e-09	6.84e-07	up	12.3	14.02	13.55	19.23	16.89	17.39
ENSG00000255152	MSH5-SAPCD1	MSH5-SAPCD1 readthrough (NMD candidate) [Source:HGNC Symbol;Acc:HGNC:41994]	1.354	3e-09	7.84e-07	up	20.53	23.78	19.29	27.61	28.37	29.23
ENSG00000128322	IGLL1	immunoglobulin lambda like polypeptide 1 [Source:HGNC Symbol;Acc:HGNC:5870]	1.612	7.2e-09	1.7e-06	up	19.17	17.71	20.3	31.37	31.22	31.59
ENSG00000205746	AC126755.1	polycystic kidney disease 1 (autosomal dominant) (PKD1) pseudogene	1.342	7.9e-09	1.83e-06	up	26.96	22.66	27.45	36.73	32.02	32.43
ENSG00000228327	AL669831.1	general transcription factor IIi (GTF2I) pseudogene	1.32	9.24e-09	2.1e-06	up	9.88	11.3	9.77	14.79	14.52	15.1
ENSG00000171611	PTCRA	pre T cell antigen receptor alpha [Source:HGNC Symbol;Acc:HGNC:21290]	1.961	1.07e-08	2.38e-06	up	5.26	5.99	6.42	12.61	11.93	10.92
ENSG00000168010	ATG16L2	autophagy related 16 like 2 [Source:HGNC Symbol;Acc:HGNC:25464]	1.312	1.28e-08	2.61e-06	up	14.38	12.95	13.74	17.35	17.87	17.89
ENSG00000272259	LINC01749	long intergenic non-protein coding RNA 1749 [Source:HGNC Symbol;Acc:HGNC:52537]	1.366	2.63e-08	5.01e-06	up	1.81	1.88	1.75	2.7	2.31	2.63
ENSG00000113600	C9	complement C9 [Source:HGNC Symbol;Acc:HGNC:1358]	2.033	9.78e-08	1.56e-05	up	2.45	3.03	1.81	4.07	5.09	4.91
ENSG00000178773	CPNE7	copine 7 [Source:HGNC Symbol;Acc:HGNC:2320]	1.414	1.67e-07	2.5e-05	up	16.93	20.38	19.85	28.21	26.7	25.45
ENSG00000156414	TDRD9	tudor domain containing 9 [Source:HGNC Symbol;Acc:HGNC:20122]	1.375	3.24e-07	4.36e-05	up	7.2	7.16	6.12	10.64	9.34	9.04
ENSG00000255508	AP002990.1	novel protein	1.565	3.46e-07	4.59e-05	up	2.87	3.35	3.28	4.88	4.06	3.94
ENSG00000156510	HKDC1	hexokinase domain containing 1 [Source:HGNC Symbol;Acc:HGNC:23302]	1.807	3.77e-07	4.95e-05	up	2.03	1.95	1.64	3.82	2.75	3.62
ENSG00000276168	RN7SL1	RNA component of signal recognition particle 7SL1 [Source:HGNC Symbol;Acc:HGNC:10038]	1.434	7.31e-07	8.64e-05	up	692.01	549.15	444.09	868.73	941.03	759.45
ENSG00000205464	ATP6AP1L	ATPase H+ transporting accessory protein 1 like [Source:HGNC Symbol;Acc:HGNC:28091]	2.065	1.34e-06	0.000150512	up	2.96	1.75	2.61	5.8	6.25	5.85
ENSG00000272645	GTF2IP20	general transcription factor IIi pseudogene 20 [Source:HGNC Symbol;Acc:HGNC:51732]	1.364	1.62e-06	0.000180604	up	7.6	9.78	7.08	11.48	10.68	10.87
ENSG00000256673	AC141557.1	ovostatin (OVOS) pseudogene	1.371	3.3e-06	0.000342144	up	11.71	14.77	13.01	19.61	18.36	20.09
ENSG00000104899	AMH	anti-Mullerian hormone [Source:HGNC Symbol;Acc:HGNC:464]	1.708	3.52e-06	0.00035815	up	4.46	4.79	4.95	10.12	6.97	7.3
ENSG00000057468	MSH4	mutS homolog 4 [Source:HGNC Symbol;Acc:HGNC:7327]	1.408	4.27e-06	0.000420832	up	2.44	2.72	2.58	3.2	3.33	3.41
ENSG00000238035	AC138035.1	novel transcript	1.412	4.97e-06	0.000466348	up	4.64	5.37	5.3	7.87	6.9	6.78
ENSG00000167703	SLC43A2	solute carrier family 43 member 2 [Source:HGNC Symbol;Acc:HGNC:23087]	1.535	7.51e-06	0.000656026	up	3.44	3.07	3.23	4.88	4.23	4.61
ENSG00000236017	ASMTL-AS1	ASMTL antisense RNA 1 [Source:HGNC Symbol;Acc:HGNC:25811]	1.459	9.26e-06	0.000764112	up	4.48	5.29	4.6	8.42	9.95	8.11
ENSG00000198467	TPM2	tropomyosin 2 [Source:HGNC Symbol;Acc:HGNC:12011]	1.454	1.26e-05	0.000992905	up	7.77	7.62	6.43	11.52	8.34	9.98
ENSG00000262227	AC004771.3	novel transcript, antisense to INCA1	1.611	1.38e-05	0.00106223	up	7.18	6.61	6.4	12.53	11.43	8.16
ENSG00000216775	AL109918.1	heterogeneous nuclear ribonucleoprotein A/B (HNRNPAB) pseudogene	1.339	1.65e-05	0.00122282	up	5.03	4.96	5.22	6.67	6.8	6.99
ENSG00000168685	IL7R	interleukin 7 receptor [Source:HGNC Symbol;Acc:HGNC:6024]	1.332	1.73e-05	0.0012753	up	6.43	5.19	5.4	7.83	8.69	7.99
ENSG00000037042	TUBG2	tubulin gamma 2 [Source:HGNC Symbol;Acc:HGNC:12419]	1.323	1.82e-05	0.00132632	up	9.2	9.68	9.6	14.36	11.28	12.38
ENSG00000163217	BMP10	bone morphogenetic protein 10 [Source:HGNC Symbol;Acc:HGNC:20869]	1.441	2.25e-05	0.00156237	up	1.72	2.01	1.99	2.67	2.57	2.97
ENSG00000273344	PAXIP1-AS1	PAXIP1 antisense RNA 1 (head to head) [Source:HGNC Symbol;Acc:HGNC:27328]	1.43	3.53e-05	0.00223416	up	4.9	5.43	5.31	7.83	7.56	7.11
ENSG00000179406	LINC00174	long intergenic non-protein coding RNA 174 [Source:HGNC Symbol;Acc:HGNC:27788]	1.326	5.31e-05	0.00303387	up	7.11	8.1	6.96	9.59	9.96	11.11
ENSG00000254008	LINC00051	long intergenic non-protein coding RNA 51 [Source:HGNC Symbol;Acc:HGNC:32028]	1.314	5.7e-05	0.00320551	up	3.02	3.04	2.66	3.61	3.75	3.84
ENSG00000237094	AL732372.2	pseudogene similar to part of septin 14 SEPT14	1.375	7.75e-05	0.004004	up	11.69	11.22	13.68	17.29	17.49	12.89
ENSG00000143630	HCN3	hyperpolarization activated cyclic nucleotide gated potassium channel 3 [Source:HGNC Symbol;Acc:HGNC:19183]	1.329	7.76e-05	0.004004	up	5.21	6.56	5.43	7.54	7.1	6.91
ENSG00000080644	CHRNA3	cholinergic receptor nicotinic alpha 3 subunit [Source:HGNC Symbol;Acc:HGNC:1957]	1.435	9.93e-05	0.00475035	up	5.11	4.92	4.85	6.41	7.01	5.66
ENSG00000283050	GTF2IP12	general transcription factor IIi pseudogene 12 [Source:HGNC Symbol;Acc:HGNC:51723]	1.305	0.000148187	0.00665939	up	3.92	4.11	3.98	5.89	6.14	5.74
ENSG00000261326	LINC01355	long intergenic non-protein coding RNA 1355 [Source:HGNC Symbol;Acc:HGNC:50584]	1.335	0.000171691	0.00737896	up	3.83	3.46	3.15	4.4	3.99	6.14
ENSG00000268858	AL118506.1	novel transcript, antisense to ABHD16B	1.442	0.000226851	0.00904259	up	3.5	3.32	3.52	5.44	4.03	5.51
ENSG00000254682	AP002387.2	novel transcript	1.534	0.000350278	0.0125074	up	12.82	13.84	10.91	19.86	19.29	19.4
ENSG00000211714	TRBV7-3	T cell receptor beta variable 7-3 [Source:HGNC Symbol;Acc:HGNC:12237]	1.467	0.000449985	0.0149813	up	2.28	2.28	2.26	3.64	4.7	5.23
ENSG00000189269	DRICH1	aspartate rich 1 [Source:HGNC Symbol;Acc:HGNC:28031]	1.358	0.000514104	0.016348	up	2.4	1.95	2.51	3.35	3.36	2.54
ENSG00000272556	GTF2IP13	general transcription factor IIi pseudogene 13 [Source:HGNC Symbol;Acc:HGNC:51725]	1.396	0.000536274	0.0167353	up	1.39	1.92	1.33	2.07	1.88	2.01
ENSG00000026036	RTEL1-TNFRSF6B	RTEL1-TNFRSF6B readthrough (NMD candidate) [Source:HGNC Symbol;Acc:HGNC:44095]	1.311	0.000576736	0.017523	up	2.98	3.99	3.46	5	4.31	4.46
ENSG00000002822	MAD1L1	mitotic arrest deficient 1 like 1 [Source:HGNC Symbol;Acc:HGNC:6762]	1.612	0.000592981	0.017722	up	7.03	10.23	5.08	12.08	9.02	10.91
ENSG00000284543	LINC01226	long intergenic non-protein coding RNA 1226 [Source:HGNC Symbol;Acc:HGNC:49678]	1.487	0.000812437	0.0223951	up	2.45	1.86	2.69	3.35	4.23	3.06
ENSG00000224914	LINC00863	long intergenic non-protein coding RNA 863 [Source:HGNC Symbol;Acc:HGNC:45162]	1.376	0.000890445	0.023934	up	4.79	4.81	4.14	5.63	8.28	5.57
ENSG00000164362	TERT	telomerase reverse transcriptase [Source:HGNC Symbol;Acc:HGNC:11730]	1.559	0.000919421	0.0243101	up	1.33	1.75	1.26	4.95	2.91	1.9
ENSG00000237424	FOXD2-AS1	FOXD2 adjacent opposite strand RNA 1 [Source:HGNC Symbol;Acc:HGNC:44256]	1.405	0.00102437	0.0262056	up	3.04	3.18	3.32	4.76	4.21	4.47
ENSG00000010610	CD4	CD4 molecule [Source:HGNC Symbol;Acc:HGNC:1678]	1.37	0.0010782	0.0272291	up	2.97	3.19	3.51	5.36	5.59	5.31
ENSG00000274012	RN7SL2	RNA component of signal recognition particle 7SL2 [Source:HGNC Symbol;Acc:HGNC:23134]	1.48	0.00114025	0.0283122	up	1830.3	1462.46	1117.52	2196.52	2668.32	2070.39
ENSG00000137731	FXYD2	FXYD domain containing ion transport regulator 2 [Source:HGNC Symbol;Acc:HGNC:4026]	1.383	0.00114641	0.0284054	up	31.71	27.17	33.53	46.41	42.49	40.62
ENSG00000164855	TMEM184A	transmembrane protein 184A [Source:HGNC Symbol;Acc:HGNC:28797]	1.4	0.00121935	0.0297506	up	1.94	2.62	2.25	3.34	3.13	2.54
ENSG00000205336	ADGRG1	adhesion G protein-coupled receptor G1 [Source:HGNC Symbol;Acc:HGNC:4512]	1.557	0.00122388	0.0297634	up	4.14	2.67	2.34	4.48	4.78	4.07
ENSG00000233806	LINC01237	long intergenic non-protein coding RNA 1237 [Source:HGNC Symbol;Acc:HGNC:49793]	1.341	0.0012811	0.0305884	up	42.68	46.75	34.02	65.1	55.69	48.92
ENSG00000196549	MME	membrane metalloendopeptidase [Source:HGNC Symbol;Acc:HGNC:7154]	1.383	0.00129748	0.030855	up	1.93	4.12	5.14	5.65	4.09	3.65
ENSG00000174500	GCSAM	germinal center associated signaling and motility [Source:HGNC Symbol;Acc:HGNC:20253]	1.395	0.00135569	0.031827	up	4.55	4.78	4.92	5.48	5.46	5.56
ENSG00000228727	SAPCD1	suppressor APC domain containing 1 [Source:HGNC Symbol;Acc:HGNC:13938]	1.467	0.00149685	0.034153	up	13.85	16.41	16.56	26.93	23.49	19.05
ENSG00000248199	AC008877.1	novel transcript	1.381	0.00160382	0.0357408	up	1.26	1.71	1.07	1.64	2.21	1.86
ENSG00000243302	AC018638.4	novel pseudogene	1.7	0.00165332	0.0364896	up	1.69	1.64	1.58	4.07	3.17	2.89
ENSG00000180425	C11orf71	chromosome 11 open reading frame 71 [Source:HGNC Symbol;Acc:HGNC:25937]	1.358	0.00176121	0.0380544	up	4.94	4.85	5.45	6.6	6.52	7.74
ENSG00000189283	FHIT	fragile histidine triad diadenosine triphosphatase [Source:HGNC Symbol;Acc:HGNC:3701]	1.302	0.00190665	0.0401688	up	11.29	8.15	9.41	12.62	10.18	12.05
ENSG00000152527	PLEKHH2	pleckstrin homology, MyTH4 and FERM domain containing H2 [Source:HGNC Symbol;Acc:HGNC:30506]	1.384	0.00194626	0.0408576	up	1.64	1.54	1.29	2.08	2.98	1.71
ENSG00000257379	AC023509.1	novel transcript	1.668	0.00199737	0.0417083	up	5.41	3.68	3.66	8.57	4.54	7.44
ENSG00000271270	TMCC1-AS1	TMCC1 antisense RNA 1 (head to head) [Source:HGNC Symbol;Acc:HGNC:49060]	1.321	0.00226417	0.0449403	up	4.24	4.5	4.13	5.97	6.56	5.77
ENSG00000124766	SOX4	SRY-box transcription factor 4 [Source:HGNC Symbol;Acc:HGNC:11200]	0.767	4.48e-26	5.3e-22	down	135.2	137.39	140.22	107.52	106.31	106.75
ENSG00000117318	ID3	inhibitor of DNA binding 3, HLH protein [Source:HGNC Symbol;Acc:HGNC:5362]	0.711	1.48e-15	1.59e-12	down	137.88	131.13	142.4	99.71	103.63	92.72
ENSG00000164530	PI16	peptidase inhibitor 16 [Source:HGNC Symbol;Acc:HGNC:21245]	0.558	7.03e-15	6.39e-12	down	11.45	13.71	13.83	6.89	6.96	7.89
ENSG00000034510	TMSB10	thymosin beta 10 [Source:HGNC Symbol;Acc:HGNC:11879]	0.74	2.06e-13	1.35e-10	down	877.75	842.99	932.48	718.63	663.03	644.46
ENSG00000188042	ARL4C	ADP ribosylation factor like GTPase 4C [Source:HGNC Symbol;Acc:HGNC:698]	0.752	8.38e-13	4.72e-10	down	22.83	24.03	22.81	17.07	17.65	18.25
ENSG00000102245	CD40LG	CD40 ligand [Source:HGNC Symbol;Acc:HGNC:11935]	0.629	8.91e-12	4.21e-09	down	17	18.6	17.95	10.44	11.58	11.95
ENSG00000131370	SH3BP5	SH3 domain binding protein 5 [Source:HGNC Symbol;Acc:HGNC:10827]	0.657	1.14e-10	4.36e-08	down	9.64	9.18	10.01	6.51	6.58	6.28
ENSG00000180730	SHISA2	shisa family member 2 [Source:HGNC Symbol;Acc:HGNC:20366]	0.678	1.56e-10	5.7e-08	down	11.03	12.13	10.61	7.59	8.06	7.54
ENSG00000111885	MAN1A1	mannosidase alpha class 1A member 1 [Source:HGNC Symbol;Acc:HGNC:6821]	0.755	4.01e-10	1.32e-07	down	12.34	12.27	12.45	9.62	9.26	9.19
ENSG00000048052	HDAC9	histone deacetylase 9 [Source:HGNC Symbol;Acc:HGNC:14065]	0.715	4.68e-10	1.42e-07	down	14.52	15.89	12.61	13.64	11.9	11.27
ENSG00000127528	KLF2	Kruppel like factor 2 [Source:HGNC Symbol;Acc:HGNC:6347]	0.535	3.84e-08	6.81e-06	down	5.13	5.86	8.84	5.19	2.86	3.07
ENSG00000260997	AC004847.1	novel transcript, overlapping MYO1G	0.765	4.11e-07	5.34e-05	down	24.93	25.89	24.93	19.6	20.19	18.6
ENSG00000120738	EGR1	early growth response 1 [Source:HGNC Symbol;Acc:HGNC:3238]	0.641	5.85e-07	7.13e-05	down	14.11	9.9	12.26	6.96	6.97	9.47
ENSG00000229989	MIR181A1HG	MIR181A1 host gene [Source:HGNC Symbol;Acc:HGNC:48659]	0.755	4.8e-06	0.000454218	down	6.67	7.05	6.74	4.84	4.98	5.42
ENSG00000008513	ST3GAL1	ST3 beta-galactoside alpha-2,3-sialyltransferase 1 [Source:HGNC Symbol;Acc:HGNC:10862]	0.766	8.76e-06	0.000735403	down	6.98	7.52	5.56	4.73	5.19	4.6
ENSG00000258790	AL121594.1	novel transcript	0.698	9.08e-06	0.000756149	down	7.01	7.92	8.88	5.25	6.31	5.18
ENSG00000278129	ZNF8	zinc finger protein 8 [Source:HGNC Symbol;Acc:HGNC:13154]	0.488	1.01e-05	0.00081983	down	0.62	0.8	0.61	0.26	0.3	0.44
ENSG00000113369	ARRDC3	arrestin domain containing 3 [Source:HGNC Symbol;Acc:HGNC:29263]	0.639	1.28e-05	0.00100207	down	4.04	4.01	5.03	1.76	3.12	2.56
ENSG00000211696	TRGV8	T cell receptor gamma variable 8 [Source:HGNC Symbol;Acc:HGNC:12294]	0.726	1.63e-05	0.0012221	down	22.59	19.5	23.81	15.81	15.1	15.6
ENSG00000151012	SLC7A11	solute carrier family 7 member 11 [Source:HGNC Symbol;Acc:HGNC:11059]	0.709	4.79e-05	0.00281931	down	2.33	2.16	1.87	1.63	1.54	1.49
ENSG00000112245	PTP4A1	protein tyrosine phosphatase 4A1 [Source:HGNC Symbol;Acc:HGNC:9634]	0.756	5.99e-05	0.00331669	down	24.51	22.04	18.82	17.51	15.4	18.34
ENSG00000110848	CD69	CD69 molecule [Source:HGNC Symbol;Acc:HGNC:1694]	0.713	0.000115834	0.00545437	down	16.34	16.65	15.33	10.73	10.26	14.79
ENSG00000259024	TVP23C-CDRT4	TVP23C-CDRT4 readthrough [Source:HGNC Symbol;Acc:HGNC:42961]	0.444	0.000184956	0.00786141	down	1.75	2.44	3.05	0.83	1.79	2.29
ENSG00000214562	NUTM2D	NUT family member 2D [Source:HGNC Symbol;Acc:HGNC:23447]	0.705	0.000215286	0.00868419	down	3.16	3.63	3.57	3.21	3.49	3.38
ENSG00000273590	SMIM11B	small integral membrane protein 11B [Source:HGNC Symbol;Acc:HGNC:51846]	0.648	0.000269043	0.0100947	down	21.09	24.27	23.18	10.1	16.05	18.71
ENSG00000149212	SESN3	sestrin 3 [Source:HGNC Symbol;Acc:HGNC:23060]	0.755	0.000459756	0.0152636	down	2.32	2.14	2.14	1.43	1.84	1.97
ENSG00000227191	TRGC2	T cell receptor gamma constant 2 [Source:HGNC Symbol;Acc:HGNC:12276]	0.737	0.000484725	0.0158697	down	19.87	18.17	18.74	12.69	15.11	14.73
ENSG00000184500	PROS1	protein S [Source:HGNC Symbol;Acc:HGNC:9456]	0.633	0.000501074	0.0160929	down	2.08	2.23	2.34	1.18	1.25	1.55
ENSG00000147118	ZNF182	zinc finger protein 182 [Source:HGNC Symbol;Acc:HGNC:13001]	0.67	0.000593782	0.017722	down	4.93	3.66	6.66	3.55	3.38	3.28
ENSG00000145649	GZMA	granzyme A [Source:HGNC Symbol;Acc:HGNC:4708]	0.723	0.000660127	0.0193599	down	24.55	23.17	19.67	17.15	17.72	14.49
ENSG00000251562	MALAT1	metastasis associated lung adenocarcinoma transcript 1 [Source:HGNC Symbol;Acc:HGNC:29665]	0.756	0.000700044	0.0200335	down	58.5	68.33	59.36	43.63	42.12	51.88
ENSG00000106665	CLIP2	CAP-Gly domain containing linker protein 2 [Source:HGNC Symbol;Acc:HGNC:2586]	0.749	0.000996177	0.0257249	down	2.72	2.64	2.8	2.15	2.29	2.61
ENSG00000139679	LPAR6	lysophosphatidic acid receptor 6 [Source:HGNC Symbol;Acc:HGNC:15520]	0.592	0.00105039	0.0267557	down	2.37	2.63	3.15	1.25	1.46	1.54
ENSG00000170989	S1PR1	sphingosine-1-phosphate receptor 1 [Source:HGNC Symbol;Acc:HGNC:3165]	0.699	0.00106602	0.0269792	down	4.73	4.6	4.46	2.73	2.53	3.44
ENSG00000257390	AC023055.1	novel protein	0.716	0.00147775	0.033848	down	3.73	5.61	3.85	2.62	2.58	2.28
ENSG00000103489	XYLT1	xylosyltransferase 1 [Source:HGNC Symbol;Acc:HGNC:15516]	0.743	0.00196045	0.0410825	down	1.6	1.13	1.17	0.94	0.91	0.9
ENSG00000121297	TSHZ3	teashirt zinc finger homeobox 3 [Source:HGNC Symbol;Acc:HGNC:30700]	0.74	0.00211648	0.0432032	down	2.41	2.24	2.24	1.67	1.66	1.91
ENSG00000031081	ARHGAP31	Rho GTPase activating protein 31 [Source:HGNC Symbol;Acc:HGNC:29216]	0.683	0.0022042	0.0441819	down	0.78	0.9	0.83	0.52	0.67	0.53
ENSG00000161681	SHANK1	SH3 and multiple ankyrin repeat domains 1 [Source:HGNC Symbol;Acc:HGNC:15474]	0.672	0.00253991	0.0484835	down	3.37	4.24	3.14	3.19	2.73	2.92
ENSG00000144230	GPR17	G protein-coupled receptor 17 [Source:HGNC Symbol;Acc:HGNC:4471]	0.666	0.00264575	0.0498726	down	3.07	4.36	3.25	2.1	2.68	2.76

## Sheet: Table S3
Table S3 List of significantly differential expressed genes (DEGs) between M21 and Ctr
Gene_id	Gene name	Gene description	FC(M21/Ctr)	Pvalue	Padjust	Regulate	Ctr_1	Ctr_2	Ctr_3	M21_1	M21_2	M21_3
ENSG00000064886	CHI3L2	chitinase 3 like 2 [Source:HGNC Symbol;Acc:HGNC:1933]	1.301	2.34e-17	8.73e-14	up	112.11	103.25	106.9	143.19	138.13	152.25
ENSG00000210196	MT-TP	mitochondrially encoded tRNA-Pro (CCN) [Source:HGNC Symbol;Acc:HGNC:7494]	1.34	4.34e-11	5.4e-08	up	63.97	67.81	68	82.35	98.28	90.62
ENSG00000107447	DNTT	DNA nucleotidylexotransferase [Source:HGNC Symbol;Acc:HGNC:2983]	1.384	2.67e-07	0.000136099	up	11.94	11.91	11.46	16.17	16.83	16.71
ENSG00000197632	SERPINB2	serpin family B member 2 [Source:HGNC Symbol;Acc:HGNC:8584]	1.524	5.96e-07	0.000278148	up	6.72	6.56	6.7	10.91	9.08	10.83
ENSG00000186918	ZNF395	zinc finger protein 395 [Source:HGNC Symbol;Acc:HGNC:18737]	1.392	1.48e-06	0.000459752	up	7.51	6.17	7.78	9.45	10.63	10.53
ENSG00000261326	LINC01355	long intergenic non-protein coding RNA 1355 [Source:HGNC Symbol;Acc:HGNC:50584]	1.401	4.38e-06	0.00100772	up	3.83	3.46	3.15	4.8	5.15	5.39
ENSG00000156414	TDRD9	tudor domain containing 9 [Source:HGNC Symbol;Acc:HGNC:20122]	1.316	4.82e-06	0.00108006	up	7.2	7.16	6.12	7.51	9.72	10.07
ENSG00000070159	PTPN3	protein tyrosine phosphatase non-receptor type 3 [Source:HGNC Symbol;Acc:HGNC:9655]	1.386	5.39e-06	0.00116142	up	3.37	3.67	3.92	6.16	5.4	5.41
ENSG00000237499	WAKMAR2	wound and keratinocyte migration associated lncRNA 2 [Source:HGNC Symbol;Acc:HGNC:53754]	1.302	6.09e-06	0.0012771	up	5.07	6.03	4.06	6.93	6.86	6.98
ENSG00000057468	MSH4	mutS homolog 4 [Source:HGNC Symbol;Acc:HGNC:7327]	1.368	1.63e-05	0.00289218	up	2.44	2.72	2.58	3.51	2.97	3.52
ENSG00000151079	KCNA6	potassium voltage-gated channel subfamily A member 6 [Source:HGNC Symbol;Acc:HGNC:6225]	1.474	1.98e-05	0.00335111	up	2.79	2.35	2.37	3.45	3.72	4.07
ENSG00000163217	BMP10	bone morphogenetic protein 10 [Source:HGNC Symbol;Acc:HGNC:20869]	1.425	2.45e-05	0.00397153	up	1.72	2.01	1.99	2.66	2.77	2.75
ENSG00000273344	PAXIP1-AS1	PAXIP1 antisense RNA 1 (head to head) [Source:HGNC Symbol;Acc:HGNC:27328]	1.453	3.01e-05	0.00461337	up	4.9	5.43	5.31	8.03	6.67	8.36
ENSG00000238035	AC138035.1	novel transcript	1.366	5.38e-05	0.00762574	up	4.64	5.37	5.3	7.76	7.03	6.42
ENSG00000271741	AC114490.2	novel transcript, ZMYM6-ZMYM6NB readthrough	1.574	0.000186366	0.020571	up	2.31	3.16	1.87	3.07	3.19	3.23
ENSG00000255508	AP002990.1	novel protein	1.408	0.000296498	0.0291401	up	2.87	3.35	3.28	4.09	4.48	3.82
ENSG00000196549	MME	membrane metalloendopeptidase [Source:HGNC Symbol;Acc:HGNC:7154]	1.418	0.000484302	0.0398787	up	1.93	4.12	5.14	5.4	3.42	5.02
ENSG00000135144	DTX1	deltex E3 ubiquitin ligase 1 [Source:HGNC Symbol;Acc:HGNC:3060]	0.761	3.1e-19	1.73e-15	down	57.28	58.62	61.89	40.03	47.98	46.04
ENSG00000125968	ID1	inhibitor of DNA binding 1, HLH protein [Source:HGNC Symbol;Acc:HGNC:5360]	0.73	5.88e-09	4.7e-06	down	53.86	56.52	59.37	40.76	41.64	43.81
ENSG00000214050	FBXO16	F-box protein 16 [Source:HGNC Symbol;Acc:HGNC:13618]	0.737	3.17e-07	0.000154249	down	12.06	10.72	10.35	8.18	10.66	9.56
ENSG00000258790	AL121594.1	novel transcript	0.715	2.07e-06	0.000595041	down	7.01	7.92	8.88	5.43	5.54	6.58
ENSG00000004399	PLXND1	plexin D1 [Source:HGNC Symbol;Acc:HGNC:9107]	0.698	2.63e-06	0.000717963	down	5.62	7.74	7.78	5.48	5.54	4.54
ENSG00000173762	CD7	CD7 molecule [Source:HGNC Symbol;Acc:HGNC:1695]	0.732	3.65e-06	0.000888656	down	27.16	25.91	30.14	18.03	20.28	22.21
ENSG00000102245	CD40LG	CD40 ligand [Source:HGNC Symbol;Acc:HGNC:11935]	0.763	1.36e-05	0.00253039	down	17	18.6	17.95	13.38	13.86	14.12
ENSG00000111344	RASAL1	RAS protein activator like 1 [Source:HGNC Symbol;Acc:HGNC:9873]	0.597	1.71e-05	0.00299558	down	4.12	3.24	3.49	2.26	2.77	2.08
ENSG00000120738	EGR1	early growth response 1 [Source:HGNC Symbol;Acc:HGNC:3238]	0.488	2.07e-05	0.00345753	down	14.11	9.9	12.26	5.11	5.23	7.61
ENSG00000113140	SPARC	secreted protein acidic and cysteine rich [Source:HGNC Symbol;Acc:HGNC:11219]	0.666	3.71e-05	0.00553932	down	8.59	7.89	5.3	5.09	5.68	3.61
ENSG00000131370	SH3BP5	SH3 domain binding protein 5 [Source:HGNC Symbol;Acc:HGNC:10827]	0.766	4.94e-05	0.0071816	down	9.64	9.18	10.01	7.4	8.12	6.73
ENSG00000072163	LIMS2	LIM zinc finger domain containing 2 [Source:HGNC Symbol;Acc:HGNC:16084]	0.752	0.000125217	0.0154072	down	10.26	13.38	10.67	10.02	13.06	10.82
ENSG00000177374	HIC1	HIC ZBTB transcriptional repressor 1 [Source:HGNC Symbol;Acc:HGNC:4909]	0.729	0.000235645	0.024659	down	3.74	3.36	3.63	2.46	3.71	3.13

## Sheet: Table S4
Table S4 Gene ontology (GO) enrichment analysis of the DEGs
Number	GO ID	Term Type	Description	Ratio_in_study	Padjust	Gene_names
49	GO:0048519	BP	negative regulation of biological process	49/108	0.00902212	TERT;HIC1;GCSAM;TONSL;MAD1L1;RTEL1-TNFRSF6B;SOX4;SESN3;ID3;FHIT;SHANK1;SPARC;ZNF8;TSHZ3;TDRD9;HDAC9;PLEKHH2;ADGRG1;GZMA;AC126755.1;RAG1;PROS1;AMH;KLF2;PTPN3;NOTCH3;LIMS2;PLXND1;BMP10;PI16;RASAL1;SH3BP5;SERPINB2;S1PR1;ID1;SHISA2;ARRDC3;GPR17;IL7R;SLC7A11;NFATC4;EGR1;AC023509.1;DTX1;RTEL1;TMSB10;CD40LG;PTCRA;FRMD4A
45	GO:0048523	BP	negative regulation of cellular process	45/108	0.00902212	TERT;HIC1;GCSAM;TONSL;MAD1L1;RTEL1-TNFRSF6B;SESN3;ID3;FHIT;SHANK1;SPARC;ZNF8;TSHZ3;TDRD9;HDAC9;PLEKHH2;ADGRG1;GZMA;AC126755.1;RAG1;SOX4;KLF2;PTPN3;NOTCH3;LIMS2;PLXND1;BMP10;PI16;RASAL1;SH3BP5;SERPINB2;S1PR1;ID1;SHISA2;ARRDC3;IL7R;SLC7A11;NFATC4;EGR1;DTX1;RTEL1;TMSB10;CD40LG;PTCRA;FRMD4A
41	GO:0032502	BP	developmental process	41/108	0.0473385	TERT;HIC1;PTP4A1;RAG1;MAD1L1;ID3;XYLT1;SHANK1;CHRNA3;SPARC;TSHZ3;TDRD9;ADGRG1;AC126755.1;HDAC9;MME;CD4;SOX4;AC114490.2;AMH;KLF2;PTPN3;NOTCH3;DDX12P;IL7R;PLXND1;BMP10;AL109918.1;RASAL1;NFATC4;S1PR1;ID1;RAG2;SHISA2;ARRDC3;GPR17;MSH4;SLC7A11;EGR1;DTX1;CD40LG
38	GO:0048583	BP	regulation of response to stimulus	38/108	0.0263647	TERT;HIC1;GCSAM;RAG1;RTEL1-TNFRSF6B;SESN3;SHANK1;CHRNA3;C9;ADGRG1;LIMS2;CD4;PROS1;SOX4;PTPN3;NOTCH3;DDX12P;RAET1K;BMP10;PI16;RASAL1;NFATC4;SERPINB2;S1PR1;ID1;SHISA2;IGLL1;ARRDC3;GPR17;IL7R;LPAR6;SLC7A11;EGR1;ARHGAP31;AC023509.1;DTX1;CD40LG;RTEL1
32	GO:0051239	BP	regulation of multicellular organismal process	32/108	0.00977197	TERT;NOTCH3;RAG1;ID3;SHANK1;CHRNA3;SPARC;TSHZ3;HDAC9;ADGRG1;LIMS2;MME;CD4;PROS1;AMH;KLF2;NFATC4;FXYD2;PLXND1;BMP10;PI16;RASAL1;SERPINB2;S1PR1;ID1;RAG2;ARRDC3;IL7R;EGR1;AC023509.1;DTX1;CD40LG
32	GO:0048856	BP	anatomical structure development	32/108	0.0337021	HIC1;PTP4A1;RAG1;MAD1L1;ID3;XYLT1;CHRNA3;SPARC;TSHZ3;TDRD9;ADGRG1;AC126755.1;HDAC9;MME;SOX4;AC114490.2;AMH;KLF2;PTPN3;NOTCH3;DDX12P;IL7R;PLXND1;BMP10;NFATC4;S1PR1;ID1;SHISA2;ARRDC3;MSH4;SLC7A11;EGR1
28	GO:0065009	BP	regulation of molecular function	28/108	0.0477922	TERT;TONSL;ID3;SHANK1;HDAC9;GZMA;AC126755.1;RAG1;CD4;AMH;PTPN3;DDX12P;FXYD2;PLXND1;CHRNA3;CHTF18;PI16;RASAL1;SH3BP5;CD40LG;S1PR1;ID1;ARRDC3;NFATC4;EGR1;ARHGAP31;TPM2;SERPINB2
26	GO:0050793	BP	regulation of developmental process	26/108	0.033087	TERT;NOTCH3;RAG1;ID3;SHANK1;CHRNA3;SPARC;HDAC9;ADGRG1;LIMS2;CD4;MME;AC114490.2;AMH;KLF2;NFATC4;PLXND1;BMP10;PI16;RASAL1;S1PR1;ID1;RAG2;IL7R;EGR1;DTX1
24	GO:2000026	BP	regulation of multicellular organismal development	24/108	0.00983367	TERT;NOTCH3;RAG1;ID3;SHANK1;CHRNA3;SPARC;HDAC9;ADGRG1;LIMS2;CD4;MME;AMH;KLF2;NFATC4;PLXND1;BMP10;PI16;RASAL1;S1PR1;ID1;IL7R;EGR1;DTX1
22	GO:0030154	BP	cell differentiation	22/108	0.033087	NOTCH3;HDAC9;ID3;TDRD9;ADGRG1;RAG1;CD4;SOX4;AMH;KLF2;NFATC4;AL109918.1;RASAL1;S1PR1;ID1;RAG2;GPR17;IL7R;SLC7A11;EGR1;DTX1;CD40LG
20	GO:0042592	BP	homeostatic process	20/108	0.0248031	IL7R;TERT;LPAR6;ATP6AP1L;SLC7A11;RAG1;HKDC1;RTEL1-TNFRSF6B;AC126755.1;HDAC9;S1PR1;EGR1;CD4;SOX4;RTEL1;SESN3;KLF2;PTPN3;ARRDC3;GPR17
19	GO:0048513	BP	animal organ development	19/108	0.0142149	IL7R;SLC7A11;BMP10;RAG1;MAD1L1;AC126755.1;ADGRG1;S1PR1;EGR1;ID3;MME;ID1;SOX4;AMH;NFATC4;PTPN3;SPARC;ARRDC3;HDAC9
18	GO:0051241	BP	negative regulation of multicellular organismal process	18/108	0.00902212	LIMS2;NOTCH3;TERT;BMP10;ADGRG1;PI16;DTX1;HDAC9;ID3;ID1;PROS1;AC023509.1;AMH;SERPINB2;KLF2;NFATC4;SPARC;ARRDC3
16	GO:0060284	BP	regulation of cell development	16/108	0.00902212	LIMS2;NOTCH3;TERT;PLXND1;BMP10;ADGRG1;PI16;RASAL1;HDAC9;ID3;MME;ID1;DTX1;SHANK1;CHRNA3;NFATC4
10	GO:0046649	BP	lymphocyte activation	10/108	0.00869541	IL7R;RAET1K;RAG1;HDAC9;EGR1;CD40LG;CD4;SOX4;CD7;RAG2
10	GO:0006310	BP	DNA recombination	10/108	0.0248031	MSH4;TMCC1-AS1;RAG1;RTEL1-TNFRSF6B;TONSL;MSH5;CD40LG;RAG2;MSH5-SAPCD1;RTEL1
8	GO:0030098	BP	lymphocyte differentiation	8/108	0.00869541	IL7R;RAG1;HDAC9;EGR1;CD4;SOX4;CD40LG;RAG2
8	GO:0002521	BP	leukocyte differentiation	8/108	0.0161188	IL7R;RAG1;HDAC9;EGR1;CD4;SOX4;CD40LG;RAG2
8	GO:0007507	BP	heart development	8/108	0.0316136	BMP10;HDAC9;AC126755.1;ID3;ID1;SOX4;NFATC4;SPARC
8	GO:0010721	BP	negative regulation of cell development	8/108	0.0316136	TERT;NOTCH3;ADGRG1;PI16;ID3;ID1;DTX1;NFATC4
7	GO:0042110	BP	T cell activation	7/108	0.0256558	IL7R;RAG1;EGR1;CD4;SOX4;CD7;RAG2
7	GO:0050768	BP	negative regulation of neurogenesis	7/108	0.0477922	TERT;NOTCH3;ADGRG1;ID3;ID1;DTX1;NFATC4
6	GO:0030217	BP	T cell differentiation	6/108	0.00983367	IL7R;RAG1;EGR1;CD4;SOX4;RAG2
5	GO:0030509	BP	BMP signaling pathway	5/108	0.0337021	EGR1;ID1;BMP10;ZNF8;AMH
4	GO:0031297	BP	replication fork processing	4/108	0.033087	RTEL1-TNFRSF6B;DDX12P;RTEL1;TONSL
4	GO:0045005	BP	DNA-dependent DNA replication maintenance of fidelity	4/108	0.0473385	RTEL1-TNFRSF6B;DDX12P;RTEL1;TONSL
3	GO:0070233	BP	negative regulation of T cell apoptotic process	3/108	0.033087	IL7R;PTCRA;RAG1
2	GO:1904535	BP	positive regulation of telomeric loop disassembly	2/108	0.0256558	RTEL1-TNFRSF6B;RTEL1
2	GO:0000732	BP	strand displacement	2/108	0.0256558	RTEL1-TNFRSF6B;RTEL1
2	GO:0002331	BP	pre-B cell allelic exclusion	2/108	0.033087	RAG2;RAG1
2	GO:1904430	BP	negative regulation of t-circle formation	2/108	0.0473385	RTEL1-TNFRSF6B;RTEL1
11	GO:0098552	CC	side of membrane	11/108	0.0148211	IL7R;RAET1K;PTP4A1;CD69;S1PR1;TRGC2;CD4;TRGV8;CD40LG;PTPN3;IGLL1
9	GO:0009897	CC	external side of plasma membrane	9/108	0.0290429	IL7R;RAET1K;CD69;S1PR1;TRGC2;CD4;TRGV8;CD40LG;IGLL1
2	GO:0097519	CC	DNA recombinase complex	2/108	0.0142791	RAG2;RAG1
2	GO:0032301	CC	MutSalpha complex	2/108	0.033087	MSH5-SAPCD1;MSH5
9	GO:0042623	MF	ATPase activity, coupled	9/108	0.0211894	MSH4;TDRD9;MSH5;RTEL1-TNFRSF6B;AC009533.1;CHTF18;MSH5-SAPCD1;DDX12P;RTEL1
7	GO:0008094	MF	DNA-dependent ATPase activity	7/108	0.00869541	MSH4;MSH5;RTEL1-TNFRSF6B;AC009533.1;MSH5-SAPCD1;DDX12P;RTEL1
3	GO:0030983	MF	mismatched DNA binding	3/108	0.0317193	MSH4;MSH5-SAPCD1;MSH5

## Sheet: Table S5
Table S5 KEGG enrichment analysis of the DEGs
Num	Pathway id	Description	Ratio_in_study	Pvalue	First Category	Second Category	Gene_names
5	map04068	FoxO signaling pathway	5/84	0.000819218	Environmental Information Processing	Signal transduction	IL7R;KLF2;S1PR1;RAG1;RAG2
5	map05340	Primary immunodeficiency	5/84	0.00169041	Human Diseases	Immune disease	IL7R;RAG2;CD4;CD40LG;RAG1
3	map04330	Notch signaling pathway	3/84	0.00223396	Environmental Information Processing	Signal transduction	NOTCH3;DTX1;PTCRA
5	map04640	Hematopoietic cell lineage	5/84	0.00287826	Organismal Systems	Immune system	CD7;IL7R;CD4;DNTT;MME
5	map04060	Cytokine-cytokine receptor interaction	5/84	0.004135	Environmental Information Processing	Signaling molecules and interaction	IL7R;CD40LG;CD4;BMP10;AMH
3	map04610	Complement and coagulation cascades	3/84	0.00723944	Organismal Systems	Immune system	SERPINB2;PROS1;C9
3	map04350	TGF-beta signaling pathway	3/84	0.00845433	Environmental Information Processing	Signal transduction	ID3;ID1;AMH
2	map05020	Prion diseases	2/84	0.0117133	Human Diseases	Neurodegenerative disease	EGR1;C9
2	map04973	Carbohydrate digestion and absorption	2/84	0.012511	Organismal Systems	Digestive system	FXYD2;HKDC1
4	map04080	Neuroactive ligand-receptor interaction	4/84	0.0174713	Environmental Information Processing	Signaling molecules and interaction	GZMA;S1PR1;LPAR6;CHRNA3
1	map00524	Neomycin, kanamycin and gentamicin biosynthesis	1/84	0.0199073	Metabolism	Biosynthesis of other secondary metabolites	HKDC1
